# Supplementary material for: ﻿New contribution to the leafhopper genus Thapaia (Hemiptera, Cicadellidae, Typhlocybinae), with the description of a new species from China
Source: Zookeys. 2025 Oct 1;1254:171–9. doi: 10.3897/zookeys.1254.155062 (PMC12508764; doi:10.3897/zookeys.1254.155062)
Supplement: XML Treatment for Thapaia [file zookeys.1254.155062-treatment1.xml]

<!DOCTYPE tp:taxon-treatment
  PUBLIC "-//TaxonX//DTD Taxonomic Treatment Publishing DTD v0 20100105//EN" "tax-treatment-NSO.dtd">
<tp:taxon-treatment xmlns:tp="http://www.plazi.org/taxpub"><tp:treatment-meta><kwd-group><label>Taxon classification</label><kwd>
              <named-content content-type="kingdom">Animalia</named-content>
            </kwd><kwd>
              <named-content content-type="order">Hemiptera</named-content>
            </kwd><kwd>
              <named-content content-type="family">Cicadellidae</named-content>
            </kwd></kwd-group><mixed-citation publication-type="journal"><person-group><name><surname>Yuan</surname><given-names>Xiaojuan</given-names></name><name><surname>Xu</surname><given-names>Wenming</given-names></name><name><surname>Zhao</surname><given-names>Zihui</given-names></name><name><surname>Su</surname><given-names>Di</given-names></name><name><surname>Song</surname><given-names>Yuehua</given-names></name></person-group><article-title>﻿New contribution to the leafhopper genus <italic><tp:taxon-name><tp:taxon-name-part taxon-name-part-type="genus" reg="Thapaia">Thapaia</tp:taxon-name-part></tp:taxon-name></italic> (<tp:taxon-name><tp:taxon-name-part taxon-name-part-type="order">Hemiptera</tp:taxon-name-part></tp:taxon-name>, <tp:taxon-name><tp:taxon-name-part taxon-name-part-type="family">Cicadellidae</tp:taxon-name-part></tp:taxon-name>, <tp:taxon-name><tp:taxon-name-part taxon-name-part-type="subfamily">Typhlocybinae</tp:taxon-name-part></tp:taxon-name>), with the description of a new species from China</article-title><source>Zookeys</source><day>01</day><month>10</month><year>2025</year><volume>1254</volume><fpage>171</fpage><lpage>179</lpage><pub-id pub-id-type="doi">10.3897/zookeys.1254.155062</pub-id></mixed-citation></tp:treatment-meta><tp:nomenclature><label>﻿</label><tp:taxon-name><object-id xmlns:xlink="http://www.w3.org/1999/xlink" content-type="arpha" xlink:type="simple">49CEBF74-BA6C-589C-B8BD-528047F2F6B9</object-id>
            <tp:taxon-name-part taxon-name-part-type="genus" reg="Thapaia">Thapaia</tp:taxon-name-part>
          </tp:taxon-name><tp:taxon-authority>Dmitriev &amp; Dietrich, 2006</tp:taxon-authority><tp:nomenclature-citation-list><tp:nomenclature-citation><tp:taxon-name>
                <tp:taxon-name-part taxon-name-part-type="genus" reg="Masaakia">Masaakia</tp:taxon-name-part>
              </tp:taxon-name><comment>Thapa, 1989: 120; preoccupied by <tp:taxon-name><tp:taxon-name-part taxon-name-part-type="genus" reg="Masaakia">Masaakia</tp:taxon-name-part></tp:taxon-name> Takeuchi, 1950 (<tp:taxon-name><tp:taxon-name-part taxon-name-part-type="order">Hymenoptera</tp:taxon-name-part></tp:taxon-name>, <tp:taxon-name><tp:taxon-name-part taxon-name-part-type="family">Tenthredinidae</tp:taxon-name-part></tp:taxon-name>).</comment></tp:nomenclature-citation><tp:nomenclature-citation><tp:taxon-name>
                <tp:taxon-name-part taxon-name-part-type="genus" reg="Thapaia">Thapaia</tp:taxon-name-part>
              </tp:taxon-name><comment>Dmitriev &amp; Dietrich, 2006: 37 (new name for <tp:taxon-name><tp:taxon-name-part taxon-name-part-type="genus" reg="Masaakia">Masaakia</tp:taxon-name-part></tp:taxon-name> Thapa, 1989); <xref ref-type="bibr" rid="B8">Song and Li 2009</xref>: 62 (redescription).</comment></tp:nomenclature-citation></tp:nomenclature-citation-list></tp:nomenclature><tp:treatment-sec sec-type="type species" id="SECID0EXJAC"><title>Type species.</title><p><italic><tp:taxon-name><tp:taxon-name-part taxon-name-part-type="genus" reg="Masaakia">Masaakia</tp:taxon-name-part> <tp:taxon-name-part taxon-name-part-type="species" reg="nema">nema</tp:taxon-name-part></tp:taxon-name></italic> Thapa, 1989, by original designation.</p></tp:treatment-sec><tp:treatment-sec sec-type="description" id="SECID0EIKAC"><title>Amended description.</title><p>Generic characteristics according to <xref ref-type="bibr" rid="B10">Thapa (1989)</xref>, <xref ref-type="bibr" rid="B8">Song and Li (2009)</xref>, and <xref ref-type="bibr" rid="B2">Cao et al. (2019)</xref>.</p><p>Body yellow or white, with dorsal patterns usually in red, orange, or brown. Head with anterior margin medially produced, slightly narrower than pronotum, or subequal to or broader than pronotum. Known species of this genus with vertex bearing a pair of dark preapical spots and a pair of dark brown spots arising downward from posterior margin; these serve as taxonomic diagnostic characters. Coronal suture distinct or indistinct. Junction of vertex and pronotum dark-colored. Face broadened, with anteclypeus almost black or brownish black, nearly pentagonal. Eyes black. Pronotum broad, often with obvious dark patterns. Scutellum yellow or orange, with basal triangles and apex black; transverse impression distinct, with two small, rounded spots above it. Forewing with large, dark patterns in bright ochre-yellow or dirty-brown, with special venation for <tp:taxon-name><tp:taxon-name-part taxon-name-part-type="tribe">Erythroneurini</tp:taxon-name-part></tp:taxon-name>, CuA′ fused with MP proximal to MP bifurcation, leading to petiolate shape of second apical cell; MP″+CuA′ curved basally; AA fused with AP. Hind wing with RA absent.</p><p>Abdominal apodemes not reaching or exceeding 3<sup>rd</sup> sternite.</p><p><bold>Male genitalia.</bold> Anal tube often with pair of basal processes, distal area near ventral side with good sclerotization. Pygofer with dorsal appendages, firmly fused to the pygofer lobe at basal margins. Pygofer lobe hind margin acutely produced, often with small group of microsetae around it; several long and rigid setae, or long and slender cilia, scattered on surface of pygofer lobe. Subgenital plate expanded at base, with 4 or 5 macrosetae on lateral surface, apex bending towards internal margin, dentiform, or rounded without curve. Style apex slender or with a second end point, preapical lobe small but prominent or broad and distinct. Aedeagal shaft tubular; preatrium length variable, with or without processes; dorsal apodeme swollen slightly. Connective with distinctly developed lateral arms, central lobe distinct or vestigial, stem short or absent.</p></tp:treatment-sec><tp:treatment-sec sec-type="distribution" id="SECID0EJLAC"><title>Distribution.</title><p>Oriental and eastern Palaearctic Regions: China (Henan, Guizhou, Sichuan, Tibet), India (Sikkim), and Nepal (Kathmandu).</p><sec sec-type="﻿Checklist of species of the genus Thapaia Dmitriev &amp; Dietrich, 2006" id="SECID0EOLAC"><title>﻿Checklist of species of the genus <italic><tp:taxon-name><tp:taxon-name-part taxon-name-part-type="genus" reg="Thapaia">Thapaia</tp:taxon-name-part></tp:taxon-name></italic> Dmitriev &amp; Dietrich, 2006</title><p>
              <bold><italic><tp:taxon-name><tp:taxon-name-part taxon-name-part-type="genus" reg="Thapaia">Thapaia</tp:taxon-name-part> <tp:taxon-name-part taxon-name-part-type="species" reg="malingensis">malingensis</tp:taxon-name-part></tp:taxon-name></italic> Yuan &amp; Song, sp. nov.</bold>
            </p><p><bold>Distribution.</bold> China (Guizhou).</p><p>
              <bold><italic><tp:taxon-name><tp:taxon-name-part taxon-name-part-type="genus" reg="Thapaia">Thapaia</tp:taxon-name-part> <tp:taxon-name-part taxon-name-part-type="species" reg="multibudna">multibudna</tp:taxon-name-part></tp:taxon-name></italic> Song &amp; Li, 2009</bold>
            </p><p><italic><tp:taxon-name><tp:taxon-name-part taxon-name-part-type="genus" reg="Thapaia">Thapaia</tp:taxon-name-part> <tp:taxon-name-part taxon-name-part-type="species" reg="multibudna">multibudna</tp:taxon-name-part></tp:taxon-name></italic> Song &amp; Li, 2009: 65; <xref ref-type="bibr" rid="B9">Song and Li 2014</xref>: 191.</p><p><bold>Distribution.</bold> China (Guizhou).</p><p>
              <bold><italic><tp:taxon-name><tp:taxon-name-part taxon-name-part-type="genus" reg="Thapaia">Thapaia</tp:taxon-name-part> <tp:taxon-name-part taxon-name-part-type="species" reg="nema">nema</tp:taxon-name-part></tp:taxon-name></italic> (Thapa, 1989)</bold>
            </p><p><italic><tp:taxon-name><tp:taxon-name-part taxon-name-part-type="genus" reg="Masaakia">Masaakia</tp:taxon-name-part> <tp:taxon-name-part taxon-name-part-type="species" reg="nema">nema</tp:taxon-name-part></tp:taxon-name></italic> Thapa, 1989: 42, 121; <italic><tp:taxon-name><tp:taxon-name-part taxon-name-part-type="genus" reg="Thapaia">Thapaia</tp:taxon-name-part> <tp:taxon-name-part taxon-name-part-type="species" reg="nema">nema</tp:taxon-name-part></tp:taxon-name></italic> (Thapa, 1989) in <xref ref-type="bibr" rid="B4">Dmitriev and Dietrich 2006</xref>: 37.</p><p><bold>Distribution.</bold> Nepal (Kathmandu).</p><p>
              <bold><italic><tp:taxon-name><tp:taxon-name-part taxon-name-part-type="genus" reg="Thapaia">Thapaia</tp:taxon-name-part> <tp:taxon-name-part taxon-name-part-type="species" reg="plumula">plumula</tp:taxon-name-part></tp:taxon-name></italic> Song &amp; Li, 2009</bold>
            </p><p><italic><tp:taxon-name><tp:taxon-name-part taxon-name-part-type="genus" reg="Thapaia">Thapaia</tp:taxon-name-part> <tp:taxon-name-part taxon-name-part-type="species" reg="plumula">plumula</tp:taxon-name-part></tp:taxon-name></italic> Song &amp; Li, 2009: 65; <xref ref-type="bibr" rid="B9">Song and Li 2014</xref>: 192; <xref ref-type="bibr" rid="B2">Cao et al. 2019</xref>: 198.</p><p><bold>Distribution.</bold> China (Henan, Sichuan).</p><p>
              <bold><italic><tp:taxon-name><tp:taxon-name-part taxon-name-part-type="genus" reg="Thapaia">Thapaia</tp:taxon-name-part> <tp:taxon-name-part taxon-name-part-type="species" reg="sikkimensis">sikkimensis</tp:taxon-name-part></tp:taxon-name></italic> (Dworakowska, 1994)</bold>
            </p><p><italic><tp:taxon-name><tp:taxon-name-part taxon-name-part-type="genus" reg="Sandanella">Sandanella</tp:taxon-name-part> <tp:taxon-name-part taxon-name-part-type="species" reg="sikkimensis">sikkimensis</tp:taxon-name-part></tp:taxon-name></italic> Dworakowska, 1994: 55, 124, 187; <italic><tp:taxon-name><tp:taxon-name-part taxon-name-part-type="genus" reg="Masaakia">Masaakia</tp:taxon-name-part> <tp:taxon-name-part taxon-name-part-type="species" reg="sikkimensis">sikkimensis</tp:taxon-name-part></tp:taxon-name></italic> (Dworakowska, 1994) in <xref ref-type="bibr" rid="B7">Sohi 1998</xref>: 93.</p><p><bold>Distribution.</bold> India (Sikkim).</p><p>
              <bold><italic><tp:taxon-name><tp:taxon-name-part taxon-name-part-type="genus" reg="Thapaia">Thapaia</tp:taxon-name-part> <tp:taxon-name-part taxon-name-part-type="species" reg="tibetensis">tibetensis</tp:taxon-name-part></tp:taxon-name></italic> Cao, Dmitriev, Dietrich &amp; Zhang, 2019</bold>
            </p><p><italic><tp:taxon-name><tp:taxon-name-part taxon-name-part-type="genus" reg="Thapaia">Thapaia</tp:taxon-name-part> <tp:taxon-name-part taxon-name-part-type="species" reg="tibetensis">tibetensis</tp:taxon-name-part></tp:taxon-name></italic><xref ref-type="bibr" rid="B2">Cao et al., 2019</xref>: 198.</p><p><bold>Distribution.</bold> China (Tibet).</p><p>
              <bold><italic><tp:taxon-name><tp:taxon-name-part taxon-name-part-type="genus" reg="Thapaia">Thapaia</tp:taxon-name-part> <tp:taxon-name-part taxon-name-part-type="species" reg="tina">tina</tp:taxon-name-part></tp:taxon-name></italic> Song &amp; Li, 2009</bold>
            </p><p><italic><tp:taxon-name><tp:taxon-name-part taxon-name-part-type="genus" reg="Thapaia">Thapaia</tp:taxon-name-part> <tp:taxon-name-part taxon-name-part-type="species" reg="tina">tina</tp:taxon-name-part></tp:taxon-name></italic> Song &amp; Li, 2009: 63; <xref ref-type="bibr" rid="B9">Song and Li 2014</xref>: 193.</p><p><bold>Distribution.</bold> China (Henan).</p></sec><sec sec-type="﻿Key to males of Thapaia worldwide" id="SECID0EHEAE"><title>﻿Key to males of <italic><tp:taxon-name><tp:taxon-name-part taxon-name-part-type="genus" reg="Thapaia">Thapaia</tp:taxon-name-part></tp:taxon-name></italic> worldwide</title><table-wrap content-type="key" position="anchor" orientation="portrait"><table id="TID0EBKAC" rules="all"><tbody><tr><td rowspan="1" colspan="1">1</td><td rowspan="1" colspan="1">Aedeagal shaft curved dorsally, without any processes</td><td rowspan="1" colspan="1">
                      <bold><italic><tp:taxon-name><tp:taxon-name-part taxon-name-part-type="genus" reg="Thapaia">T.</tp:taxon-name-part> <tp:taxon-name-part taxon-name-part-type="species" reg="malingensis">malingensis</tp:taxon-name-part></tp:taxon-name></italic> sp. nov.</bold>
                    </td></tr><tr><td rowspan="1" colspan="1">–</td><td rowspan="1" colspan="1">Aedeagal shaft with processes (apical, median, or basal processes)</td><td rowspan="1" colspan="1">
                      <bold>2</bold>
                    </td></tr><tr><td rowspan="1" colspan="1">2</td><td rowspan="1" colspan="1">Aedeagal shaft slender, with a pair of long apical processes (approximately 1/3 length of aedeagal shaft)</td><td rowspan="1" colspan="1">
                      <bold>
                        <italic>
                          <tp:taxon-name><tp:taxon-name-part taxon-name-part-type="genus" reg="Thapaia">T.</tp:taxon-name-part> <tp:taxon-name-part taxon-name-part-type="species" reg="tibetensis">tibetensis</tp:taxon-name-part></tp:taxon-name>
                        </italic>
                      </bold>
                    </td></tr><tr><td rowspan="1" colspan="1">–</td><td rowspan="1" colspan="1">Aedeagal shaft short and thick or of medium thickness, with paired short processes</td><td rowspan="1" colspan="1">
                      <bold>3</bold>
                    </td></tr><tr><td rowspan="1" colspan="1">3</td><td rowspan="1" colspan="1">Aedeagal shaft without obvious large ventral process at base</td><td rowspan="1" colspan="1">
                      <bold>4</bold>
                    </td></tr><tr><td rowspan="1" colspan="1">–</td><td rowspan="1" colspan="1">Aedeagal shaft with one large ventral process at base</td><td rowspan="1" colspan="1">
                      <bold>5</bold>
                    </td></tr><tr><td rowspan="1" colspan="1">4</td><td rowspan="1" colspan="1">Paired apical processes of aedeagal shaft bifurcated</td><td rowspan="1" colspan="1">
                      <bold>
                        <italic>
                          <tp:taxon-name><tp:taxon-name-part taxon-name-part-type="genus" reg="Thapaia">T.</tp:taxon-name-part> <tp:taxon-name-part taxon-name-part-type="species" reg="sikkimensis">sikkimensis</tp:taxon-name-part></tp:taxon-name>
                        </italic>
                      </bold>
                    </td></tr><tr><td rowspan="1" colspan="1">–</td><td rowspan="1" colspan="1">Paired apical processes of aedeagal shaft unbranched, with a pair of subapical accessory processes</td><td rowspan="1" colspan="1">
                      <bold>
                        <italic>
                          <tp:taxon-name><tp:taxon-name-part taxon-name-part-type="genus" reg="Thapaia">T.</tp:taxon-name-part> <tp:taxon-name-part taxon-name-part-type="species" reg="plumula">plumula</tp:taxon-name-part></tp:taxon-name>
                        </italic>
                      </bold>
                    </td></tr><tr><td rowspan="1" colspan="1">5</td><td rowspan="1" colspan="1">Aedeagal shaft with two pairs of apical processes</td><td rowspan="1" colspan="1">
                      <bold>
                        <italic>
                          <tp:taxon-name><tp:taxon-name-part taxon-name-part-type="genus" reg="Thapaia">T.</tp:taxon-name-part> <tp:taxon-name-part taxon-name-part-type="species" reg="tina">tina</tp:taxon-name-part></tp:taxon-name>
                        </italic>
                      </bold>
                    </td></tr><tr><td rowspan="1" colspan="1">–</td><td rowspan="1" colspan="1">Aedeagal shaft with only one pair of apical processes</td><td rowspan="1" colspan="1">
                      <bold>6</bold>
                    </td></tr><tr><td rowspan="1" colspan="1">6</td><td rowspan="1" colspan="1">Aedeagal shaft with one pair of small lateral processes near base</td><td rowspan="1" colspan="1">
                      <bold>
                        <italic>
                          <tp:taxon-name><tp:taxon-name-part taxon-name-part-type="genus" reg="Thapaia">T.</tp:taxon-name-part> <tp:taxon-name-part taxon-name-part-type="species" reg="multibudna">multibudna</tp:taxon-name-part></tp:taxon-name>
                        </italic>
                      </bold>
                    </td></tr><tr><td rowspan="1" colspan="1">–</td><td rowspan="1" colspan="1">Aedeagal shaft without small lateral processes near base</td><td rowspan="1" colspan="1">
                      <bold>
                        <italic>
                          <tp:taxon-name><tp:taxon-name-part taxon-name-part-type="genus" reg="Thapaia">T.</tp:taxon-name-part> <tp:taxon-name-part taxon-name-part-type="species" reg="nema">nema</tp:taxon-name-part></tp:taxon-name>
                        </italic>
                      </bold>
                    </td></tr></tbody></table></table-wrap></sec></tp:treatment-sec><ref-list><ref id="B8"><mixed-citation xmlns:xlink="http://www.w3.org/1999/xlink" xlink:type="simple"><person-group><name name-style="western"><surname>Song</surname><given-names>YH</given-names></name><name name-style="western"><surname>Li</surname><given-names>ZZ</given-names></name></person-group> (<year>2009</year>) <article-title>Three new species of the leafhopper genus <italic><tp:taxon-name><tp:taxon-name-part taxon-name-part-type="genus">Thapaia</tp:taxon-name-part></tp:taxon-name></italic> Dmitriev &amp; Dietrich (<tp:taxon-name><tp:taxon-name-part taxon-name-part-type="order">Hemiptera</tp:taxon-name-part></tp:taxon-name>, <tp:taxon-name><tp:taxon-name-part taxon-name-part-type="family">Cicadellidae</tp:taxon-name-part></tp:taxon-name>, <tp:taxon-name><tp:taxon-name-part taxon-name-part-type="subfamily">Typhlocybinae</tp:taxon-name-part></tp:taxon-name>) from China.</article-title><source>Zootaxa</source><volume>2299</volume>(<issue>1</issue>): <fpage>62</fpage>–<lpage>68</lpage>. <ext-link xlink:href="10.11646/zootaxa.2299.1.6" ext-link-type="doi" xlink:type="simple">https://doi.org/10.11646/zootaxa.2299.1.6</ext-link></mixed-citation></ref><ref id="B10"><mixed-citation xmlns:xlink="http://www.w3.org/1999/xlink" xlink:type="simple"><person-group><name name-style="western"><surname>Thapa</surname><given-names>VK</given-names></name></person-group> (<year>1989</year>) <article-title>Some more new typhlocybine leafhoppers (<tp:taxon-name><tp:taxon-name-part taxon-name-part-type="suborder">Homoptera</tp:taxon-name-part></tp:taxon-name>, <tp:taxon-name><tp:taxon-name-part taxon-name-part-type="family">Cicadellidae</tp:taxon-name-part></tp:taxon-name>) from the Kathmandu area, Nepal.</article-title><source><tp:taxon-name><tp:taxon-name-part taxon-name-part-type="class">Insecta</tp:taxon-name-part></tp:taxon-name> Matsumurana</source><volume>42</volume>: <fpage>111</fpage>–<lpage>122</lpage>. <ext-link xlink:href="https://archive.org/details/697177d160b6a8c2a5b4fefadcd9e4a6ed2fd390" ext-link-type="uri" xlink:type="simple">https://archive.org/details/697177d160b6a8c2a5b4fefadcd9e4a6ed2fd390</ext-link></mixed-citation></ref><ref id="B2"><mixed-citation xmlns:xlink="http://www.w3.org/1999/xlink" xlink:type="simple"><person-group><name name-style="western"><surname>Cao</surname><given-names>YH</given-names></name><name name-style="western"><surname>Dmitriev</surname><given-names>DA</given-names></name><name name-style="western"><surname>Dietrich</surname><given-names>CH</given-names></name><name name-style="western"><surname>Zhang</surname><given-names>YL</given-names></name></person-group> (<year>2019</year>) <article-title>New taxa and new records of <tp:taxon-name><tp:taxon-name-part taxon-name-part-type="tribe">Erythroneurini</tp:taxon-name-part></tp:taxon-name> from China (<tp:taxon-name><tp:taxon-name-part taxon-name-part-type="order">Hemiptera</tp:taxon-name-part></tp:taxon-name>, <tp:taxon-name><tp:taxon-name-part taxon-name-part-type="family">Cicadellidae</tp:taxon-name-part></tp:taxon-name>, <tp:taxon-name><tp:taxon-name-part taxon-name-part-type="subfamily">Typhlocybinae</tp:taxon-name-part></tp:taxon-name>).</article-title><source>Acta Entomologica Musei Nationalis Pragae</source><volume>59</volume>(<issue>1</issue>): <fpage>189</fpage>–<lpage>210</lpage>. <ext-link xlink:href="10.2478/aemnp-2019-0017" ext-link-type="doi" xlink:type="simple">https://doi.org/10.2478/aemnp-2019-0017</ext-link></mixed-citation></ref><ref id="B9"><mixed-citation xmlns:xlink="http://www.w3.org/1999/xlink" xlink:type="simple"><person-group><name name-style="western"><surname>Song</surname><given-names>YH</given-names></name><name name-style="western"><surname>Li</surname><given-names>ZZ</given-names></name></person-group> (<year>2014</year>) <source><tp:taxon-name><tp:taxon-name-part taxon-name-part-type="tribe">Erythroneurini</tp:taxon-name-part></tp:taxon-name> and <tp:taxon-name><tp:taxon-name-part taxon-name-part-type="tribe">Zyginellini</tp:taxon-name-part></tp:taxon-name> from China (<tp:taxon-name><tp:taxon-name-part taxon-name-part-type="order">Hemiptera</tp:taxon-name-part></tp:taxon-name>, <tp:taxon-name><tp:taxon-name-part taxon-name-part-type="family">Cicadellidae</tp:taxon-name-part></tp:taxon-name>, <tp:taxon-name><tp:taxon-name-part taxon-name-part-type="subfamily">Typhlocybinae</tp:taxon-name-part></tp:taxon-name>).</source><publisher-name>Guizhou Science and Technology Publishing House</publisher-name>, <publisher-loc>Guiyang</publisher-loc>, <size units="page">206 pp</size>.</mixed-citation></ref><ref id="B4"><mixed-citation xmlns:xlink="http://www.w3.org/1999/xlink" xlink:type="simple"><person-group><name name-style="western"><surname>Dmitriev</surname><given-names>DA</given-names></name><name name-style="western"><surname>Dietrich</surname><given-names>CH</given-names></name></person-group> (<year>2006</year>) <article-title>Nomenclatural changes and notes in the tribe <tp:taxon-name><tp:taxon-name-part taxon-name-part-type="tribe">Erythroneurini</tp:taxon-name-part></tp:taxon-name> (<tp:taxon-name><tp:taxon-name-part taxon-name-part-type="suborder">Homoptera</tp:taxon-name-part></tp:taxon-name>, <tp:taxon-name><tp:taxon-name-part taxon-name-part-type="family">Cicadellidae</tp:taxon-name-part></tp:taxon-name>, <tp:taxon-name><tp:taxon-name-part taxon-name-part-type="subfamily">Typhlocybinae</tp:taxon-name-part></tp:taxon-name>).</article-title><source>Zootaxa</source><volume>1120</volume>(<issue>1</issue>): <fpage>35</fpage>–<lpage>39</lpage>. <ext-link xlink:href="10.11646/zootaxa.1120.1.2" ext-link-type="doi" xlink:type="simple">https://doi.org/10.11646/zootaxa.1120.1.2</ext-link></mixed-citation></ref><ref id="B7"><mixed-citation xmlns:xlink="http://www.w3.org/1999/xlink" xlink:type="simple"><person-group><name name-style="western"><surname>Sohi</surname><given-names>AS</given-names></name></person-group> (<year>1998</year>) <article-title>Taxonomic status of Indian <tp:taxon-name><tp:taxon-name-part taxon-name-part-type="subfamily">Typhlocybinae</tp:taxon-name-part></tp:taxon-name> (<tp:taxon-name><tp:taxon-name-part taxon-name-part-type="suborder">Homoptera</tp:taxon-name-part></tp:taxon-name>, <tp:taxon-name><tp:taxon-name-part taxon-name-part-type="suborder">Auchenorrhyncha</tp:taxon-name-part></tp:taxon-name>, <tp:taxon-name><tp:taxon-name-part taxon-name-part-type="family">Cicadellidae</tp:taxon-name-part></tp:taxon-name>).</article-title><source>Journal of Insect Science</source><volume>11</volume>(<issue>2</issue>): <fpage>1</fpage>–<lpage>93</lpage>. <ext-link xlink:href="https://imembracoidea.myspecies.info/node/471" ext-link-type="uri" xlink:type="simple">https://imembracoidea.myspecies.info/node/471</ext-link></mixed-citation></ref></ref-list></tp:taxon-treatment>
