# Supplementary material for: ﻿New contribution to the leafhopper genus Thapaia (Hemiptera, Cicadellidae, Typhlocybinae), with the description of a new species from China
Source: Zookeys. 2025 Oct 1;1254:171–9. doi: 10.3897/zookeys.1254.155062 (PMC12508764; doi:10.3897/zookeys.1254.155062)
Supplement: XML Treatment for Thapaia malingensis [file zookeys.1254.155062-treatment2.xml]

<!DOCTYPE tp:taxon-treatment
  PUBLIC "-//TaxonX//DTD Taxonomic Treatment Publishing DTD v0 20100105//EN" "tax-treatment-NSO.dtd">
<tp:taxon-treatment xmlns:tp="http://www.plazi.org/taxpub"><tp:treatment-meta><kwd-group><label>Taxon classification</label><kwd>
              <named-content content-type="kingdom">Animalia</named-content>
            </kwd><kwd>
              <named-content content-type="order">Hemiptera</named-content>
            </kwd><kwd>
              <named-content content-type="family">Cicadellidae</named-content>
            </kwd></kwd-group><mixed-citation publication-type="journal"><person-group><name><surname>Yuan</surname><given-names>Xiaojuan</given-names></name><name><surname>Xu</surname><given-names>Wenming</given-names></name><name><surname>Zhao</surname><given-names>Zihui</given-names></name><name><surname>Su</surname><given-names>Di</given-names></name><name><surname>Song</surname><given-names>Yuehua</given-names></name></person-group><article-title>﻿New contribution to the leafhopper genus <italic><tp:taxon-name><tp:taxon-name-part taxon-name-part-type="genus" reg="Thapaia">Thapaia</tp:taxon-name-part></tp:taxon-name></italic> (<tp:taxon-name><tp:taxon-name-part taxon-name-part-type="order">Hemiptera</tp:taxon-name-part></tp:taxon-name>, <tp:taxon-name><tp:taxon-name-part taxon-name-part-type="family">Cicadellidae</tp:taxon-name-part></tp:taxon-name>, <tp:taxon-name><tp:taxon-name-part taxon-name-part-type="subfamily">Typhlocybinae</tp:taxon-name-part></tp:taxon-name>), with the description of a new species from China</article-title><source>Zookeys</source><day>01</day><month>10</month><year>2025</year><volume>1254</volume><fpage>171</fpage><lpage>179</lpage><pub-id pub-id-type="doi">10.3897/zookeys.1254.155062</pub-id></mixed-citation></tp:treatment-meta><tp:nomenclature><label>﻿</label><tp:taxon-name><object-id xmlns:xlink="http://www.w3.org/1999/xlink" content-type="arpha" xlink:type="simple">67CCBCDE-5345-5D74-86D4-8863B58C5EA8</object-id>
            <tp:taxon-name-part taxon-name-part-type="genus" reg="Thapaia">Thapaia</tp:taxon-name-part>
            <tp:taxon-name-part taxon-name-part-type="species" reg="malingensis">malingensis</tp:taxon-name-part>
            <object-id xmlns:xlink="http://www.w3.org/1999/xlink" content-type="zoobank" xlink:type="simple">https://zoobank.org/1D599258-6BA6-4554-8D72-BA7D87AD0DCA</object-id>
          </tp:taxon-name><tp:taxon-authority>Yuan &amp; Song</tp:taxon-authority><tp:taxon-status xmlns:xlink="http://www.w3.org/1999/xlink" xlink:type="simple">sp. nov.</tp:taxon-status><xref ref-type="fig" rid="F1">Figs 1A−H</xref><xref ref-type="fig" rid="F2">, 2A−M</xref></tp:nomenclature><tp:treatment-sec sec-type="description" id="SECID0E4NAE"><title>Description.</title><p>Body light brown. Vertex and pronotum light brownish yellow (Fig. <xref ref-type="fig" rid="F1">1A, D</xref>). Vertex anterior margin protruding medially, with 4 dark brown spots (Figs <xref ref-type="fig" rid="F1">1A, D</xref>, <xref ref-type="fig" rid="F2">2C</xref>). Coronal suture distinct, with dark brown patch along midline and vertex–pronotum junction. Face brownish yellow, with dark brown anteclypeus (Fig. <xref ref-type="fig" rid="F1">1B, E</xref>). Pronotum yellowish, with large, dark-brown to black markings. Scutellum yellow or orange (Figs <xref ref-type="fig" rid="F1">1A, D</xref>, <xref ref-type="fig" rid="F2">2C</xref>). Forewing brownish white, with numerous large brown or orangish-brown markings; brochosome brightly ochre-yellow; 1<sup>st</sup> apical cell with oblique base, 2<sup>nd</sup> apical cell petiolate basally, 4<sup>th</sup> apical cell very small (Fig. <xref ref-type="fig" rid="F2">2K</xref>). Hind wing without RA (Fig. <xref ref-type="fig" rid="F2">2M</xref>).</p><fig id="F1" position="float" orientation="portrait"><object-id xmlns:xlink="http://www.w3.org/1999/xlink" content-type="doi" xlink:type="simple">10.3897/zookeys.1254.155062.figure1</object-id><object-id xmlns:xlink="http://www.w3.org/1999/xlink" content-type="arpha" xlink:type="simple">CDB8A5AD-10A7-5325-A85C-DD042428E816</object-id><label>Figure 1.</label><caption><p><italic><tp:taxon-name><tp:taxon-name-part taxon-name-part-type="genus" reg="Thapaia">Thapaia</tp:taxon-name-part> <tp:taxon-name-part taxon-name-part-type="species" reg="malingensis">malingensis</tp:taxon-name-part></tp:taxon-name></italic> Yuan &amp; Song, sp. nov. A. Head and thorax, dorsal view; B. Face, ventral view; C. Face, lateral view; D. Habitus, dorsal view; E. Habitus, ventral view; F. Habitus, lateral view; G. Hind wing; H. Forewing.</p></caption><graphic xmlns:xlink="http://www.w3.org/1999/xlink" xlink:href="zookeys-1254-171_article-155062__-g001.jpg" position="float" orientation="portrait" xlink:type="simple" id="oo_1428185.jpg"><uri content-type="original_file" xlink:type="simple">https://binary.pensoft.net/fig/1428185</uri></graphic></fig><p>Abdominal apodemes broad, extending to middle area of 5<sup>th</sup> sternite (Fig. <xref ref-type="fig" rid="F2">2F</xref>).</p><fig id="F2" position="float" orientation="portrait"><object-id xmlns:xlink="http://www.w3.org/1999/xlink" content-type="doi" xlink:type="simple">10.3897/zookeys.1254.155062.figure2</object-id><object-id xmlns:xlink="http://www.w3.org/1999/xlink" content-type="arpha" xlink:type="simple">F4C2AC05-FA17-5234-AEA8-5D49D3F74DEA</object-id><label>Figure 2.</label><caption><p><italic><tp:taxon-name><tp:taxon-name-part taxon-name-part-type="genus" reg="Thapaia">Thapaia</tp:taxon-name-part> <tp:taxon-name-part taxon-name-part-type="species" reg="malingensis">malingensis</tp:taxon-name-part></tp:taxon-name></italic> Yuan &amp; Song, sp. nov. A. Pygofer, lateral view; B. Anal tube and anal processes, lateral view; C. Head and thorax, dorsal view; D. Apex of pygofer lobe and dorsal pygofer appendage, lateral view; E. Subgenital plate; F. Abdominal apodemes; G. Connective, style, subgenital plate and aedeagal shaft; H. Aedeagus, lateral view; I. Aedeagus, ventral view; J. Style; K. Forewing; L. Connective; M. Hind wing.</p></caption><graphic xmlns:xlink="http://www.w3.org/1999/xlink" xlink:href="zookeys-1254-171_article-155062__-g002.jpg" position="float" orientation="portrait" xlink:type="simple" id="oo_1428186.jpg"><uri content-type="original_file" xlink:type="simple">https://binary.pensoft.net/fig/1428186</uri></graphic></fig><p><bold><italic>Male genitalia</italic>.
            </bold> Pygofer (Fig. <xref ref-type="fig" rid="F2">2A</xref>) broad, with long, fine setae near caudo-ventral margin; lobe near tail tip almost transparent; dorsal pygofer appendage fused to lobe (Fig. <xref ref-type="fig" rid="F2">2D</xref>). Anal tube with pair of basal processes (Fig. <xref ref-type="fig" rid="F2">2B</xref>). Subgenital plate (Fig. <xref ref-type="fig" rid="F2">2E</xref>) with base twice as wide as apex, numerous stout setae from middle to tip, and five macrosetae at concave area subbasally. Style (Fig. <xref ref-type="fig" rid="F2">2J</xref>) slender, apically elongate. Aedeagal shaft (Fig. <xref ref-type="fig" rid="F2">2G−I</xref>) curved dorsally in lateral view, several short, fine setae located at base of shaft and separately near gonopore; preatrium as long as dorsal apodeme. Connective (Fig. <xref ref-type="fig" rid="F2">2L</xref>) with lateral arms long and central lobe large.</p></tp:treatment-sec><tp:treatment-sec sec-type="description" id="SECID0EESAE"><title>Measurements.</title><p>Body length in males 3.3–3.5 mm, in females 3.2–3.5 mm.</p></tp:treatment-sec><tp:treatment-sec sec-type="material" id="SECID0EJSAE"><title>Material examined.</title><p><bold><italic>Holotype</italic></bold> male: China, • Guizhou Prov. Maling River Canyon, 700–800 m, <named-content xmlns:xlink="http://www.w3.org/1999/xlink" content-type="dwc:verbatimCoordinates" xlink:type="simple"><named-content content-type="geo-json" specific-use="{&#34;type&#34;:&#34;Point&#34;,&#34;coordinates&#34;:[104.973300,25.134500]}" id="NCID0EXSAE" xlink:type="simple">25.1345°N, 104.9733°E</named-content></named-content>, 26 Jan. 2025, coll. Wenming Xu (specimen no. MLH2X-1; deposited in the School of Karst Science, Guizhou Normal University, Guiyang, China [<abbrev xmlns:xlink="http://www.w3.org/1999/xlink" xlink:title="School of Karst Science, Guizhou Normal University" id="ABBRID0E2SAE" xlink:type="simple">GZNU</abbrev>]). <bold><italic>Paratypes</italic></bold>: • one male, seven females, same data as holotype (specimen no. MLH2X-2, MLH2C-1−MLH2C-7; deposited as above).</p></tp:treatment-sec><tp:treatment-sec sec-type="remarks" id="SECID0ECTAE"><title>Remarks.</title><p>The new species can be distinguished from other species by the following characteristics: aedeagal shaft without any processes (Fig. <xref ref-type="fig" rid="F2">2G−I</xref>); abdominal apodemes extending to 5<sup>th</sup> sternite (Fig. <xref ref-type="fig" rid="F2">2F</xref>); subgenital plate with 5 macrosetae subbasally at concave aera (Fig. <xref ref-type="fig" rid="F2">2E</xref>); and style with pointed apex and a secondary dentate-like extension (Fig. <xref ref-type="fig" rid="F2">2J</xref>).</p></tp:treatment-sec><tp:treatment-sec sec-type="etymology" id="SECID0E1TAE"><title>Etymology.</title><p>The specific name refers to its type locality from Maling River Canyon, Guizhou.</p></tp:treatment-sec></tp:taxon-treatment>
